# Supplementary material for: Integrated Phenotypic, Cytotypic, and Microsatellite Diversity Analysis of Wild-Growing/Naturalized Ber (Ziziphus mauritiana Lam.) Across Pakistan: Implications for Germplasm Conservation and Breeding
Source: Plants (Basel). 2026 Jun 26;15(13):1974. doi: 10.3390/plants15131974 (PMC13364451; doi:10.3390/plants15131974)
Supplement: Supplementary file 1 [file plants-15-01974-s001.zip]

Archive with 1 entries (1 files):
- plants-4340040-supplementary.pdf
